# Supplementary material for: Dataset of organic sample near infrared spectra acquired on different spectrometers
Source: Data Brief. 2020 Sep 2;32:106264. doi: 10.1016/j.dib.2020.106264 (PMC7494442; doi:10.1016/j.dib.2020.106264)
Supplement: Supplementary file 1 [file mmc1.xml]

<?xml version="1.0" encoding="utf-8" standalone="no"?>
<data>
  <datasets>
    <author>eric.latrille@inrae.fr;eric.latrille@inra.fr</author>
    <type>1</type>
    <dataset>
      <name>Spectra transfer models of near infrared spectra of organic waste and plant samples acquired on different spectrometers</name>
      <caption />
      <description>This dataset presents two sets of raw near infrared spectra of different organic samples acquired on three different spectrometers in three labs. A first set of spectra acquired in the same conditions on the three devices was used to create spectra transfer models between the three spectrometers. Transfer models were created thanks to the Piecewise Direct Standardisation function. The resulting spectra transfer model is a transform matrix, allowing to transform spectra by matrix multiplication.</description>
      <filetype>
        <name />
      </filetype>
      <filesize />
      <source>0</source>
      <sourcename>Original Data</sourcename>
      <access>
        <type>1</type>
        <name>Data available in data repository</name>
        <reponame>Zenodo</reponame>
        <PersistentId>10.15454/XFTLV4</PersistentId>
        <deeplinkurl>https://zenodo.org/record/3908210#.Xvmx_igzZPY</deeplinkurl>
      </access>
    </dataset>
    <dataset>
      <name>Spectra transfer models of near infrared spectra of organic waste and plant samples acquired on different spectrometers</name>
      <caption />
      <description>This dataset presents two sets of raw near infrared spectra of different organic samples acquired on three different spectrometers in three labs. A first set of spectra acquired in the same conditions on the three devices was used to create spectra transfer models between the three spectrometers. Transfer models were created thanks to the Piecewise Direct Standardisation function. The resulting spectra transfer model is a transform matrix, allowing to transform spectra by matrix multiplication.</description>
      <filetype>
        <name />
      </filetype>
      <filesize />
      <source>0</source>
      <sourcename>Original Data</sourcename>
      <access>
        <type>1</type>
        <name>Data available in data repository</name>
        <reponame>Dataverse</reponame>
        <PersistentId>10.15454/XFTLV4</PersistentId>
        <deeplinkurl>https://data.inrae.fr/dataset.xhtml?persistentId=doi:10.15454/XFTLV4</deeplinkurl>
      </access>
    </dataset>
  </datasets>
</data>
